# Supplementary material for: Carbonization of MOF-5/Polyaniline Composites to N,O-Doped Carbon/ZnO/ZnS and N,O-Doped Carbon/ZnO Composites with High Specific Capacitance, Specific Surface Area and Electrical Conductivity
Source: Materials (Basel). 2023 Jan 22;16(3):1018. doi: 10.3390/ma16031018 (PMC9919207; doi:10.3390/ma16031018)
Supplement: Supplementary file 1 [file materials-16-01018-s001.zip]

Archive with 1 entries (1 files):
- materials-2139556-supplementary.pdf
